# Supplementary material for: Dendrowardol C, a novel sesquiterpenoid from Dendrobium wardianum Warner
Source: Nat Prod Bioprospect. 2013 Apr 24;3(3):89–92. doi: 10.1007/s13659-013-0024-9 (PMC4131667; doi:10.1007/s13659-013-0024-9)
Supplement: Supplementary file 2 — Supplementary material, approximately 16.6 KB. [file 13659_2013_24_MOESM2_ESM.cif]

 
data_a 
 
_audit_creation_method            SHELXL-97 
_chemical_name_systematic 
; 
 ? 
; 
_chemical_name_common             ? 
_chemical_melting_point           ? 
_chemical_formula_moiety          'C15 H24 O3'  
_chemical_formula_sum 
 'C15 H24 O3' 
_chemical_formula_weight          252.34 
_chemical_absolute_configuration  ad
 
loop_ 
 _atom_type_symbol 
 _atom_type_description 
 _atom_type_scat_dispersion_real 
 _atom_type_scat_dispersion_imag 
 _atom_type_scat_source 
 'C'  'C'   0.0181   0.0091 
 'International Tables Vol C Tables 4.2.6.8 and 6.1.1.4' 
 'H'  'H'   0.0000   0.0000 
 'International Tables Vol C Tables 4.2.6.8 and 6.1.1.4' 
 'O'  'O'   0.0492   0.0322 
 'International Tables Vol C Tables 4.2.6.8 and 6.1.1.4' 
 
_symmetry_cell_setting            'Orthorhombic' 
_symmetry_space_group_name_H-M    'P 21 21 21'
_symmetry_space_group_name_Hall   'P 2ac 2ab'
 
loop_ 
 _symmetry_equiv_pos_as_xyz 
 'x, y, z' 
 'x+1/2, -y+1/2, -z' 
 '-x, y+1/2, -z+1/2' 
 '-x+1/2, -y, z+1/2' 
 
_cell_length_a                    6.39120(10) 
_cell_length_b                    11.8518(2) 
_cell_length_c                    18.2414(3) 
_cell_angle_alpha                 90.00 
_cell_angle_beta                  90.00 
_cell_angle_gamma                 90.00 
_cell_volume                      1381.74(4) 
_cell_formula_units_Z             4 
_cell_measurement_temperature     100(2) 
_cell_measurement_reflns_used     9869
_cell_measurement_theta_min       4.45
_cell_measurement_theta_max       69.26

_exptl_crystal_description       'prism'
_exptl_crystal_colour            'colourless'
_exptl_crystal_size_max           0.90 
_exptl_crystal_size_mid           0.19 
_exptl_crystal_size_min           0.18 
_exptl_crystal_density_meas       ? 
_exptl_crystal_density_diffrn     1.213 
_exptl_crystal_density_method     'not measured' 
_exptl_crystal_F_000              552 
_exptl_absorpt_coefficient_mu     0.659 
_exptl_absorpt_correction_type    'multi-scan'
_exptl_absorpt_correction_T_min   0.5885 
_exptl_absorpt_correction_T_max   0.8906 
_exptl_absorpt_process_details    'sadabs' 
 
_exptl_special_details 
; 
 ? 
; 
 
_diffrn_ambient_temperature       100(2) 
_diffrn_radiation_wavelength      1.54178 
_diffrn_radiation_type            CuK\a 
_diffrn_radiation_source          'fine-focus sealed tube' 
_diffrn_radiation_monochromator   graphite 
_diffrn_measurement_device_type  'Bruker APEX-II CCD'
_diffrn_measurement_method       '\f and \w scans'
_diffrn_detector_area_resol_mean  ? 
_diffrn_reflns_number             13935 
_diffrn_reflns_av_R_equivalents   0.0384 
_diffrn_reflns_av_sigmaI/netI     0.0262 
_diffrn_reflns_limit_h_min        -7 
_diffrn_reflns_limit_h_max        7 
_diffrn_reflns_limit_k_min        -14 
_diffrn_reflns_limit_k_max        13 
_diffrn_reflns_limit_l_min        -22 
_diffrn_reflns_limit_l_max        21 
_diffrn_reflns_theta_min          4.45 
_diffrn_reflns_theta_max          69.59 
_reflns_number_total              2522 
_reflns_number_gt                 2519 
_reflns_threshold_expression      >2sigma(I) 
 
_computing_data_collection      'Bruker APEX2'
_computing_cell_refinement      'Bruker SAINT'
_computing_data_reduction       'Bruker SAINT'  
_computing_structure_solution   'SHELXS-97 (Sheldrick, 2008)'
_computing_structure_refinement 'SHELXL-97 (Sheldrick, 2008)'
_computing_molecular_graphics   'Bruker SHELXTL'
_computing_publication_material 'Bruker SHELXTL'
 
_refine_special_details 
; 
 Refinement of F^2^ against ALL reflections.  The weighted R-factor wR and 
 goodness of fit S are based on F^2^, conventional R-factors R are based 
 on F, with F set to zero for negative F^2^. The threshold expression of 
 F^2^ > 2sigma(F^2^) is used only for calculating R-factors(gt) etc. and is 
 not relevant to the choice of reflections for refinement.  R-factors based 
 on F^2^ are statistically about twice as large as those based on F, and R- 
 factors based on ALL data will be even larger. 
; 
 
_refine_ls_structure_factor_coef  Fsqd  
_refine_ls_matrix_type            full 
_refine_ls_weighting_scheme       calc  
_refine_ls_weighting_details 
 'calc w=1/[\s^2^(Fo^2^)+(0.0451P)^2^+0.3679P] where P=(Fo^2^+2Fc^2^)/3' 
_atom_sites_solution_primary      direct 
_atom_sites_solution_secondary    difmap 
_atom_sites_solution_hydrogens    geom 
_refine_ls_hydrogen_treatment     constr 
_refine_ls_extinction_method      SHELXL 
_refine_ls_extinction_coef        0.0085(7) 
_refine_ls_extinction_expression 
 'Fc^*^=kFc[1+0.001xFc^2^\l^3^/sin(2\q)]^-1/4^' 
_refine_ls_abs_structure_details 
 'Flack H D (1983), Acta Cryst. A39, 876-881' 
_refine_ls_abs_structure_Flack    0.00(18) 
_refine_ls_number_reflns          2522 
_refine_ls_number_parameters      169 
_refine_ls_number_restraints      0 
_refine_ls_R_factor_all           0.0311 
_refine_ls_R_factor_gt            0.0310 
_refine_ls_wR_factor_ref          0.0815 
_refine_ls_wR_factor_gt           0.0814 
_refine_ls_goodness_of_fit_ref    1.050 
_refine_ls_restrained_S_all       1.050 
_refine_ls_shift/su_max           0.000 
_refine_ls_shift/su_mean          0.000 
 
loop_ 
 _atom_site_label 
 _atom_site_type_symbol 
 _atom_site_fract_x 
 _atom_site_fract_y 
 _atom_site_fract_z 
 _atom_site_U_iso_or_equiv 
 _atom_site_adp_type 
 _atom_site_occupancy 
 _atom_site_symmetry_multiplicity 
 _atom_site_calc_flag 
 _atom_site_refinement_flags 
 _atom_site_disorder_assembly 
 _atom_site_disorder_group 
O13 O 0.35567(17) 0.55439(8) -0.18290(5) 0.0233(2) Uani 1 1 d . . . 
H13 H 0.3656 0.5158 -0.2214 0.035 Uiso 1 1 calc R . . 
O6 O 0.84167(15) 0.71938(8) 0.17523(5) 0.0204(2) Uani 1 1 d . . . 
H6 H 0.8529 0.7896 0.1801 0.031 Uiso 1 1 calc R . . 
O3 O 0.15054(14) 0.56029(8) 0.18818(5) 0.0173(2) Uani 1 1 d . . . 
H3 H 0.0554 0.6092 0.1878 0.026 Uiso 1 1 calc R . . 
C13 C 0.4649(2) 0.49915(12) -0.12483(7) 0.0243(3) Uani 1 1 d . . . 
H13A H 0.5792 0.5485 -0.1071 0.029 Uiso 1 1 calc R . . 
H13B H 0.5283 0.4286 -0.1435 0.029 Uiso 1 1 calc R . . 
C12 C 0.3178(2) 0.47166(12) -0.06130(7) 0.0199(3) Uani 1 1 d . . . 
H12 H 0.2194 0.5366 -0.0554 0.024 Uiso 1 1 calc R . . 
C11 C 0.4425(2) 0.45939(11) 0.01070(7) 0.0179(3) Uani 1 1 d . . . 
H11 H 0.5701 0.4137 -0.0005 0.022 Uiso 1 1 calc R . . 
C1 C 0.5165(2) 0.57443(11) 0.03859(7) 0.0163(3) Uani 1 1 d . . . 
H1 H 0.5828 0.6175 -0.0024 0.020 Uiso 1 1 calc R . . 
C7 C 0.6683(2) 0.56867(11) 0.10417(7) 0.0164(3) Uani 1 1 d . . . 
H7 H 0.7946 0.5208 0.0952 0.020 Uiso 1 1 calc R . . 
C6 C 0.7169(2) 0.69499(11) 0.11249(7) 0.0176(3) Uani 1 1 d . . . 
H6A H 0.7925 0.7214 0.0677 0.021 Uiso 1 1 calc R . . 
C14 C 0.1881(3) 0.36749(14) -0.08043(8) 0.0365(4) Uani 1 1 d . . . 
H14A H 0.1259 0.3771 -0.1291 0.055 Uiso 1 1 calc R . . 
H14B H 0.0768 0.3578 -0.0440 0.055 Uiso 1 1 calc R . . 
H14C H 0.2785 0.3007 -0.0804 0.055 Uiso 1 1 calc R . . 
C10 C 0.3248(2) 0.39928(11) 0.07232(7) 0.0185(3) Uani 1 1 d . . . 
H10A H 0.3020 0.3194 0.0586 0.022 Uiso 1 1 calc R . . 
H10B H 0.1862 0.4351 0.0791 0.022 Uiso 1 1 calc R . . 
C9 C 0.4469(2) 0.40462(11) 0.14432(7) 0.0179(3) Uani 1 1 d . . . 
H9A H 0.5699 0.3543 0.1404 0.022 Uiso 1 1 calc R . . 
H9B H 0.3568 0.3750 0.1841 0.022 Uiso 1 1 calc R . . 
C8 C 0.5233(2) 0.52357(11) 0.16620(7) 0.0157(3) Uani 1 1 d . . . 
C2 C 0.35889(19) 0.65061(11) 0.07908(7) 0.0157(3) Uani 1 1 d . . . 
H2 H 0.2277 0.6722 0.0527 0.019 Uiso 1 1 calc R . . 
C3 C 0.3386(2) 0.60826(11) 0.16112(6) 0.0154(3) Uani 1 1 d . . . 
C4 C 0.3903(2) 0.72737(11) 0.18774(7) 0.0173(3) Uani 1 1 d . . . 
H4A H 0.4878 0.7296 0.2299 0.021 Uiso 1 1 calc R . . 
H4B H 0.2658 0.7752 0.1967 0.021 Uiso 1 1 calc R . . 
C5 C 0.4954(2) 0.74785(10) 0.11325(7) 0.0172(3) Uani 1 1 d . . . 
H5 H 0.4800 0.8248 0.0913 0.021 Uiso 1 1 calc R . . 
C15 C 0.6272(2) 0.51535(11) 0.24152(7) 0.0185(3) Uani 1 1 d . . . 
H15A H 0.5274 0.4841 0.2769 0.028 Uiso 1 1 calc R . . 
H15B H 0.6709 0.5907 0.2575 0.028 Uiso 1 1 calc R . . 
H15C H 0.7499 0.4660 0.2384 0.028 Uiso 1 1 calc R . . 
 
loop_ 
 _atom_site_aniso_label 
 _atom_site_aniso_U_11 
 _atom_site_aniso_U_22 
 _atom_site_aniso_U_33 
 _atom_site_aniso_U_23 
 _atom_site_aniso_U_13 
 _atom_site_aniso_U_12 
O13 0.0308(5) 0.0232(5) 0.0159(4) -0.0031(4) -0.0034(4) 0.0037(4) 
O6 0.0150(4) 0.0204(5) 0.0258(5) -0.0033(4) -0.0044(4) -0.0007(4) 
O3 0.0123(4) 0.0196(4) 0.0199(4) 0.0018(3) 0.0018(4) 0.0012(4) 
C13 0.0238(7) 0.0322(8) 0.0170(6) -0.0019(5) -0.0027(6) 0.0038(6) 
C12 0.0195(7) 0.0215(6) 0.0186(6) -0.0010(5) -0.0026(5) -0.0003(6) 
C11 0.0173(6) 0.0185(6) 0.0180(6) -0.0023(5) -0.0019(5) 0.0018(5) 
C1 0.0140(6) 0.0188(6) 0.0161(6) 0.0026(5) 0.0008(5) -0.0006(5) 
C7 0.0133(6) 0.0185(6) 0.0175(6) 0.0004(5) 0.0010(5) 0.0018(5) 
C6 0.0145(6) 0.0198(7) 0.0186(6) 0.0005(5) -0.0004(5) -0.0009(5) 
C14 0.0500(10) 0.0340(8) 0.0253(7) 0.0021(6) -0.0163(7) -0.0155(8) 
C10 0.0198(6) 0.0157(6) 0.0202(6) -0.0017(5) -0.0026(6) -0.0018(5) 
C9 0.0183(6) 0.0173(6) 0.0183(6) 0.0014(5) -0.0012(5) 0.0015(5) 
C8 0.0126(6) 0.0183(6) 0.0161(6) 0.0002(5) 0.0005(5) 0.0004(5) 
C2 0.0133(6) 0.0163(6) 0.0173(6) 0.0015(5) -0.0017(5) -0.0003(5) 
C3 0.0128(6) 0.0181(6) 0.0152(6) 0.0005(5) -0.0007(5) -0.0004(5) 
C4 0.0133(6) 0.0190(6) 0.0197(6) -0.0018(5) -0.0009(5) 0.0011(5) 
C5 0.0152(7) 0.0155(6) 0.0208(6) 0.0012(5) 0.0003(5) -0.0005(5) 
C15 0.0165(7) 0.0211(6) 0.0180(6) 0.0020(5) -0.0030(5) 0.0013(5) 
 
_geom_special_details 
; 
 All esds (except the esd in the dihedral angle between two l.s. planes) 
 are estimated using the full covariance matrix.  The cell esds are taken 
 into account individually in the estimation of esds in distances, angles 
 and torsion angles; correlations between esds in cell parameters are only 
 used when they are defined by crystal symmetry.  An approximate (isotropic) 
 treatment of cell esds is used for estimating esds involving l.s. planes. 
; 
 
loop_ 
 _geom_bond_atom_site_label_1 
 _geom_bond_atom_site_label_2 
 _geom_bond_distance 
 _geom_bond_site_symmetry_2 
 _geom_bond_publ_flag 
O13 C13 1.4277(17) . ? 
O13 H13 0.8400 . ? 
O6 C6 1.4247(15) . ? 
O6 H6 0.8400 . ? 
O3 C3 1.4183(16) . ? 
O3 H3 0.8400 . ? 
C13 C12 1.5276(19) . ? 
C13 H13A 0.9900 . ? 
C13 H13B 0.9900 . ? 
C12 C14 1.527(2) . ? 
C12 C11 1.5431(17) . ? 
C12 H12 1.0000 . ? 
C11 C10 1.5286(18) . ? 
C11 C1 1.5302(18) . ? 
C11 H11 1.0000 . ? 
C1 C2 1.5414(18) . ? 
C1 C7 1.5415(17) . ? 
C1 H1 1.0000 . ? 
C7 C6 1.5364(18) . ? 
C7 C8 1.5573(17) . ? 
C7 H7 1.0000 . ? 
C6 C5 1.5483(18) . ? 
C6 H6A 1.0000 . ? 
C14 H14A 0.9800 . ? 
C14 H14B 0.9800 . ? 
C14 H14C 0.9800 . ? 
C10 C9 1.5288(18) . ? 
C10 H10A 0.9900 . ? 
C10 H10B 0.9900 . ? 
C9 C8 1.5444(17) . ? 
C9 H9A 0.9900 . ? 
C9 H9B 0.9900 . ? 
C8 C15 1.5291(17) . ? 
C8 C3 1.5520(18) . ? 
C2 C5 1.5739(17) . ? 
C2 C3 1.5838(16) . ? 
C2 H2 1.0000 . ? 
C3 C4 1.5289(18) . ? 
C4 C5 1.5351(18) . ? 
C4 H4A 0.9900 . ? 
C4 H4B 0.9900 . ? 
C5 H5 1.0000 . ? 
C15 H15A 0.9800 . ? 
C15 H15B 0.9800 . ? 
C15 H15C 0.9800 . ? 
 
loop_ 
 _geom_angle_atom_site_label_1 
 _geom_angle_atom_site_label_2 
 _geom_angle_atom_site_label_3 
 _geom_angle 
 _geom_angle_site_symmetry_1 
 _geom_angle_site_symmetry_3 
 _geom_angle_publ_flag 
C13 O13 H13 109.5 . . ? 
C6 O6 H6 109.5 . . ? 
C3 O3 H3 109.5 . . ? 
O13 C13 C12 111.08(12) . . ? 
O13 C13 H13A 109.4 . . ? 
C12 C13 H13A 109.4 . . ? 
O13 C13 H13B 109.4 . . ? 
C12 C13 H13B 109.4 . . ? 
H13A C13 H13B 108.0 . . ? 
C14 C12 C13 109.46(12) . . ? 
C14 C12 C11 113.49(11) . . ? 
C13 C12 C11 110.36(11) . . ? 
C14 C12 H12 107.8 . . ? 
C13 C12 H12 107.8 . . ? 
C11 C12 H12 107.8 . . ? 
C10 C11 C1 108.84(10) . . ? 
C10 C11 C12 114.55(11) . . ? 
C1 C11 C12 111.02(11) . . ? 
C10 C11 H11 107.4 . . ? 
C1 C11 H11 107.4 . . ? 
C12 C11 H11 107.4 . . ? 
C11 C1 C2 118.63(11) . . ? 
C11 C1 C7 114.40(10) . . ? 
C2 C1 C7 93.75(9) . . ? 
C11 C1 H1 109.7 . . ? 
C2 C1 H1 109.7 . . ? 
C7 C1 H1 109.7 . . ? 
C6 C7 C1 99.25(10) . . ? 
C6 C7 C8 112.52(10) . . ? 
C1 C7 C8 101.81(10) . . ? 
C6 C7 H7 113.9 . . ? 
C1 C7 H7 113.9 . . ? 
C8 C7 H7 113.9 . . ? 
O6 C6 C7 112.97(10) . . ? 
O6 C6 C5 115.00(10) . . ? 
C7 C6 C5 102.14(10) . . ? 
O6 C6 H6A 108.8 . . ? 
C7 C6 H6A 108.8 . . ? 
C5 C6 H6A 108.8 . . ? 
C12 C14 H14A 109.5 . . ? 
C12 C14 H14B 109.5 . . ? 
H14A C14 H14B 109.5 . . ? 
C12 C14 H14C 109.5 . . ? 
H14A C14 H14C 109.5 . . ? 
H14B C14 H14C 109.5 . . ? 
C11 C10 C9 111.18(11) . . ? 
C11 C10 H10A 109.4 . . ? 
C9 C10 H10A 109.4 . . ? 
C11 C10 H10B 109.4 . . ? 
C9 C10 H10B 109.4 . . ? 
H10A C10 H10B 108.0 . . ? 
C10 C9 C8 114.91(10) . . ? 
C10 C9 H9A 108.5 . . ? 
C8 C9 H9A 108.5 . . ? 
C10 C9 H9B 108.5 . . ? 
C8 C9 H9B 108.5 . . ? 
H9A C9 H9B 107.5 . . ? 
C15 C8 C9 108.14(10) . . ? 
C15 C8 C3 115.16(10) . . ? 
C9 C8 C3 109.54(10) . . ? 
C15 C8 C7 114.59(10) . . ? 
C9 C8 C7 108.28(10) . . ? 
C3 C8 C7 100.79(10) . . ? 
C1 C2 C5 104.86(10) . . ? 
C1 C2 C3 108.70(10) . . ? 
C5 C2 C3 84.45(9) . . ? 
C1 C2 H2 117.9 . . ? 
C5 C2 H2 117.9 . . ? 
C3 C2 H2 117.9 . . ? 
O3 C3 C4 116.27(10) . . ? 
O3 C3 C8 111.37(10) . . ? 
C4 C3 C8 114.46(10) . . ? 
O3 C3 C2 121.68(10) . . ? 
C4 C3 C2 89.42(9) . . ? 
C8 C3 C2 101.49(10) . . ? 
C3 C4 C5 87.67(9) . . ? 
C3 C4 H4A 114.0 . . ? 
C5 C4 H4A 114.0 . . ? 
C3 C4 H4B 114.0 . . ? 
C5 C4 H4B 114.0 . . ? 
H4A C4 H4B 111.2 . . ? 
C4 C5 C6 110.12(10) . . ? 
C4 C5 C2 89.56(9) . . ? 
C6 C5 C2 101.94(9) . . ? 
C4 C5 H5 117.1 . . ? 
C6 C5 H5 117.1 . . ? 
C2 C5 H5 117.1 . . ? 
C8 C15 H15A 109.5 . . ? 
C8 C15 H15B 109.5 . . ? 
H15A C15 H15B 109.5 . . ? 
C8 C15 H15C 109.5 . . ? 
H15A C15 H15C 109.5 . . ? 
H15B C15 H15C 109.5 . . ? 
 
loop_ 
 _geom_torsion_atom_site_label_1 
 _geom_torsion_atom_site_label_2 
 _geom_torsion_atom_site_label_3 
 _geom_torsion_atom_site_label_4 
 _geom_torsion 
 _geom_torsion_site_symmetry_1 
 _geom_torsion_site_symmetry_2 
 _geom_torsion_site_symmetry_3 
 _geom_torsion_site_symmetry_4 
 _geom_torsion_publ_flag 
O13 C13 C12 C14 77.92(14) . . . . ? 
O13 C13 C12 C11 -156.49(11) . . . . ? 
C14 C12 C11 C10 -39.75(17) . . . . ? 
C13 C12 C11 C10 -163.02(11) . . . . ? 
C14 C12 C11 C1 -163.52(13) . . . . ? 
C13 C12 C11 C1 73.21(14) . . . . ? 
C10 C11 C1 C2 -48.02(14) . . . . ? 
C12 C11 C1 C2 78.96(13) . . . . ? 
C10 C11 C1 C7 61.21(14) . . . . ? 
C12 C11 C1 C7 -171.81(11) . . . . ? 
C11 C1 C7 C6 176.42(11) . . . . ? 
C2 C1 C7 C6 -59.73(11) . . . . ? 
C11 C1 C7 C8 -68.08(13) . . . . ? 
C2 C1 C7 C8 55.76(11) . . . . ? 
C1 C7 C6 O6 174.12(10) . . . . ? 
C8 C7 C6 O6 67.15(13) . . . . ? 
C1 C7 C6 C5 50.01(11) . . . . ? 
C8 C7 C6 C5 -56.96(13) . . . . ? 
C1 C11 C10 C9 -47.43(14) . . . . ? 
C12 C11 C10 C9 -172.36(11) . . . . ? 
C11 C10 C9 C8 50.04(15) . . . . ? 
C10 C9 C8 C15 175.90(11) . . . . ? 
C10 C9 C8 C3 49.66(14) . . . . ? 
C10 C9 C8 C7 -59.39(14) . . . . ? 
C6 C7 C8 C15 -70.97(14) . . . . ? 
C1 C7 C8 C15 -176.30(10) . . . . ? 
C6 C7 C8 C9 168.24(10) . . . . ? 
C1 C7 C8 C9 62.91(12) . . . . ? 
C6 C7 C8 C3 53.30(12) . . . . ? 
C1 C7 C8 C3 -52.03(11) . . . . ? 
C11 C1 C2 C5 168.90(10) . . . . ? 
C7 C1 C2 C5 48.41(11) . . . . ? 
C11 C1 C2 C3 79.81(13) . . . . ? 
C7 C1 C2 C3 -40.68(11) . . . . ? 
C15 C8 C3 O3 -81.48(13) . . . . ? 
C9 C8 C3 O3 40.65(13) . . . . ? 
C7 C8 C3 O3 154.63(9) . . . . ? 
C15 C8 C3 C4 52.96(15) . . . . ? 
C9 C8 C3 C4 175.08(10) . . . . ? 
C7 C8 C3 C4 -70.93(12) . . . . ? 
C15 C8 C3 C2 147.61(10) . . . . ? 
C9 C8 C3 C2 -90.27(11) . . . . ? 
C7 C8 C3 C2 23.72(11) . . . . ? 
C1 C2 C3 O3 -113.20(12) . . . . ? 
C5 C2 C3 O3 142.97(11) . . . . ? 
C1 C2 C3 C4 125.88(10) . . . . ? 
C5 C2 C3 C4 22.05(9) . . . . ? 
C1 C2 C3 C8 11.02(12) . . . . ? 
C5 C2 C3 C8 -92.81(10) . . . . ? 
O3 C3 C4 C5 -148.04(10) . . . . ? 
C8 C3 C4 C5 79.82(11) . . . . ? 
C2 C3 C4 C5 -22.55(9) . . . . ? 
C3 C4 C5 C6 -79.86(11) . . . . ? 
C3 C4 C5 C2 22.70(9) . . . . ? 
O6 C6 C5 C4 -47.09(14) . . . . ? 
C7 C6 C5 C4 75.65(12) . . . . ? 
O6 C6 C5 C2 -141.04(11) . . . . ? 
C7 C6 C5 C2 -18.31(12) . . . . ? 
C1 C2 C5 C4 -129.87(10) . . . . ? 
C3 C2 C5 C4 -21.96(9) . . . . ? 
C1 C2 C5 C6 -19.38(12) . . . . ? 
C3 C2 C5 C6 88.53(10) . . . . ? 
 
loop_ 
 _geom_hbond_atom_site_label_D 
 _geom_hbond_atom_site_label_H 
 _geom_hbond_atom_site_label_A 
 _geom_hbond_distance_DH 
 _geom_hbond_distance_HA 
 _geom_hbond_distance_DA 
 _geom_hbond_angle_DHA 
 _geom_hbond_site_symmetry_A 
O3 H3 O6  0.84 1.90 2.7400(13) 173.6 1_455 
O6 H6 O13  0.84 1.85 2.6863(13) 173.8 2_565 
O13 H13 O3  0.84 1.88 2.7166(13) 171.3 4_564 
 
_diffrn_measured_fraction_theta_max    0.983 
_diffrn_reflns_theta_full              69.59 
_diffrn_measured_fraction_theta_full   0.983 
_refine_diff_density_max    0.213 
_refine_diff_density_min   -0.194 
_refine_diff_density_rms    0.039 
